# Supplementary material for: The ratio of adaptive to innate immune cells differs between genders and associates with improved prognosis and response to immunotherapy
Source: PLoS One. 2023 Feb 6;18(2):e0281375. doi: 10.1371/journal.pone.0281375 (PMC9901741; doi:10.1371/journal.pone.0281375)
Supplement: S1 Table — A list of the 67 genes used in the gene expression analysis to define the expression of the cell types used for further analyses [24]. (TXT) [file pone.0281375.s012.txt]

Gene	Cell Type
BLK	B-cells
CD19	B-cells
MS4A1	B-cells
TNFRSF17	B-cells
FCRL2	B-cells
FAM30A	B-cells
PNOC	B-cells
SPIB	B-cells
TCL1A	B-cells
PTPRC	CD45
CD8A	CD8 T cells
CD8B	CD8 T cells
CTSW	Cytotoxic cells
GNLY	Cytotoxic cells
GZMA	Cytotoxic cells
GZMB	Cytotoxic cells
GZMH	Cytotoxic cells
KLRB1	Cytotoxic cells
KLRD1	Cytotoxic cells
KLRK1	Cytotoxic cells
PRF1	Cytotoxic cells
NKG7	Cytotoxic cells
CCL13	DC
CD209	DC
HSD11B1	DC
CD244	Exhausted CD8
EOMES	Exhausted CD8
LAG3	Exhausted CD8
PTGER4	Exhausted CD8
CD163	Macrophages
CD68	Macrophages
CD84	Macrophages
MS4A4A	Macrophages
MS4A2	Mast cells
TPSAB1	Mast cells
CPA3	Mast cells
HDC	Mast cells
TPSB2	Mast cells
CSF3R	Neutrophils
S100A12	Neutrophils
CEACAM3	Neutrophils
FCAR	Neutrophils
FCGR3B	Neutrophils
FPR1	Neutrophils
SIGLEC5	Neutrophils
IL21R	NK CD56dim cells
KIR2DL3	NK CD56dim cells
KIR3DL1	NK CD56dim cells
KIR3DL2	NK CD56dim cells
NCR1	NK cells
XCL2	NK cells
XCL1	NK cells
CD3D	T-cells
CD3E	T-cells
CD3G	T-cells
CD6	T-cells
SH2D1A	T-cells
TRAT1	T-cells
TBX21	Th1 cells
FOXP3	Treg
IGFBP4	CD4
ITM2A	CD4
AMIGO2	CD4
TRAT1	CD4
CD40LG	CD4
ICOS	CD4
RCAN3	CD4
