# Supplementary material for: The ratio of adaptive to innate immune cells differs between genders and associates with improved prognosis and response to immunotherapy
Source: PLoS One. 2023 Feb 6;18(2):e0281375. doi: 10.1371/journal.pone.0281375 (PMC9901741; doi:10.1371/journal.pone.0281375)
Supplement: S2 Table — Full table of results from the multivariable Cox proportional hazard model from Fig 1A with all covariates. (TXT) [file pone.0281375.s013.txt]

Variable	Category	HazardRatio	Lower	Upper	Pvalue
CD8_T_cells		0.9451535858569767	0.90534542360077	0.9867121184590275	0.010191729767885339
B_cells		1.022698461584728	0.9926118338416843	1.0536970320813104	0.14069159710756177
CD45		0.9001982465543498	0.8537999278867772	0.9491180036817569	9.854346585693987e-5
Cytotoxic_cells		0.940921129969415	0.8811534391963011	1.0047427989731634	0.06896403223593683
T_cells		0.9715113918037283	0.898887974366885	1.0500022375637958	0.46593798859294827
Th1_cells		0.9558147156614015	0.9060094297871092	1.0083579051595037	0.09789857739447619
Treg		0.9744670594312177	0.9425831904475337	1.0074294338578917	0.12754315661841586
DC		1.1496948175648154	1.1115617906673696	1.1891360288138375	5.245579959900576e-16
Exhausted_CD8		1.1587935108268925	1.0871739696405287	1.2351311181397306	5.962368970218041e-6
Macrophages		1.1282124188170797	1.0689058190339793	1.1908095543192312	1.1944930787409416e-5
Mast_cells		0.934008312184491	0.9154280561178633	0.9529656879091783	2.7536077161425673e-11
Neutrophils		1.0043824243380461	0.9603423593667009	1.0504421100246117	0.848411750781889
NK_CD56dim_cells		0.8622681799984221	0.8053973184898883	0.9231548170930818	2.0736146775360145e-5
NK_cells		1.1325235398302445	1.0827637426076975	1.1845701123872385	5.68064069580838e-8
gender	FEMALE	1	1	1	1
	MALE	1.1986778117626764	1.1075427213432913	1.297312030247908	7.065562772387663e-6
age		1.008451911977231	1.005521857872277	1.0113905041532278	1.4346289634336393e-8
stage	I	1	1	1	1
	II	1.4707975282727541	1.3108063518271558	1.650316514073843	5.16613549253546e-11
	III	2.2969510759730234	2.0566339434742633	2.5653492018618205	3.1517135206308703e-49
	IV	3.7689563422482144	3.3242201001579854	4.273192352425141	2.784030436288851e-95
